# Supplementary material for: Single-Cell RNA Sequencing Reveals Dynamic Transcriptional Landscape of Testicular Maturation in Dezhou Donkeys
Source: Animals (Basel). 2026 May 26;16(11):1621. doi: 10.3390/ani16111621 (PMC13255784; doi:10.3390/ani16111621)
Supplement: Supplementary file 1 [file animals-16-01621-s001.zip]

Archive with 4 entries (4 files):
- File S1. figures and table captions.pdf
- Table S1.pdf
- Table s2.pdf
- Table s3.pdf
